# Supplementary material for: D-dimer as a biomarker for assessment of COVID-19 prognosis: D-dimer levels on admission and its role in predicting disease outcome in hospitalized patients with COVID-19
Source: PLoS One. 2021 Aug 26;16(8):e0256744. doi: 10.1371/journal.pone.0256744 (PMC8389366; doi:10.1371/journal.pone.0256744)
Supplement: S2 File — (XLSX) [file pone.0256744.s002.xlsx]

## Sheet: mortality
S.No	Age	Sex	Ddimer_admission	Ddimer_LorH	Outcome	Immediate Cause	Antecedent	USE OF PLASMA THERAPY/NIV/MV	Hb	WBC	Platelets	Lymphocyte	CRP	PT/aPTT	aPTT
1	57	1	1.68	H	Death	Covid19 with severe hypoxia with cardiopulmonary arrest	Bronchial Asthma, AKI, UTI	MV	11.2	5200	175000	0.17	121	19	41
3	49	2	3.85	H	Death	Covid 19 with ALI with ARDs with respiratory failure and cardiopulmonary arrest	DM, UC	MV	10.3	3700	210000	0.093	78	21	37
4	70	2	4.99	H	Death	Covid19 with severe hypoxia with cardiopulmonary arrest	DM	NIV	12.1	1950	37500	0.12	89	16	71
5	61	2	2.73	H	Death	Covid 19 pneumonia with severe respiratory distress and failure with cardiovascular collapse	HTN, COPD, DM	MV	15.1	5560	195000	0.12	89	14	34
6	68	1	8.27	H	Death	Covid 19 with severe respiratory failure and cardiopulmonary arrest	HTN, COPD	MV	11.8	7700	194000	0.15	167	13.5	94
7	86	2	4.13	H	Death	Severe ARDS leading to severe hyoxia and cardiac arrest		MV	11	6820	152000	0.15	224	15	46
8	70	1	5	H	Death
10	39	1	5	H	Death	Covid 19 with severe respiratory failure and cardiopulmonary arrest		MV	12.3	11950	19400	0.11	278	18.3	36
11	64	1	5	H	Death	Covid 19 with severe respiratory failure and cardiopulmonary arrest	HTN, DM,Hypothyroidism	MV	12.6	6960	183000	0.2	234	17.3	39
13	66	2	4.86	H	Death
14	51	2	5	H	Death
15	80	1	1.52	H	Death	Covid 19 with severe respiratory failure and cardiopulmonary arrest	HTN, HHD, COPD, Cor pulmonale, Endogenous depression	MV	11	6880	165000	0.3	195	13.7	26
16	48	2	5.8	H	Death	Covid 19 pneumonia with ARDS	HTN, DM	NIV	14.6	11330	460000	0.109	167.5	14.7	49.8
19	79	2	2.9	H	Death	NA*		Plasmatherapy/NIV
23	82	1	2.14	H	Death	COPD with Type II Resp Failure	COPD	Plasmatherapy/NIV		4300		0.07	48.6
24	75	2	2	H	Death	Pneumonia with Hypertenson	HTN	Plasmatherapy/ MV		18500		0.05	34.5
25	48	2	3	H	Death	Pneumonia with HTN, CKD,DM	HTN, CKD,DM	Plasmatherapy/NIV		7200		0.24	30.2
26	86	2	2.92	H	Death	Respiratory failure with cardiac arrest	COPD ,Rt pleural effusion ,HTN	Plasmatherapy/NIV		1100		0.2	70
28	74	2	>10	H	Death	Severe Pneumonia		Plasmatherapy/MV		17900		0.07	127
29	73	1	>10	H	Death	Pneumonia	DKA	Plasmatherapy/NIV		19000		0.1	88
30	78	2	2.4	H	Death	Sepsis with moderate ARDS due to pneumonia		Plasmatherapy/MV		10200		0.09	235
2	67	2	0.56	L	Death	Covid 19 with severe respiratory failure and cardiopulmonary arrest		NIV	12	12500	120000	0.15	22.7	11	23
9	66	1	0.785	L	Death	Covid 19 with severe respiratory failure and cardiopulmonary arrest with multiorgan failure		MV	10.5	12560	334000	0.12		13.3	39
12	74	1	0.38	L	Death
17	88	2	0.53	L	Death	Severe Pneumonia		NIV	12.9	7270	357000	0.149	20.4	14.8	42.4
18	27	1	0.1	L	Death	Covid 19 pneumonia with severe ARDS with severe Hypoxemia		Plasmatherapy/NIV	12.8	5120	185000	0.096	89.79		46.6
20	67	2	0.82	L	Death	Septic shock with AKI	Pneumonia	NIV	15.7	5300	209000	0.181	59.9	11.9	60.6
21	48	2	0.8	L	Death	Sepsis wih ARDS due to pneumonia		Plasmatherapy/MV		13300		0.15	49
22	63	1	0.7	L	Death	Pneumonia with hypertension with DM	HTN, DM	Plasmatherapy/NIV		11800		0.12	79.3
27	60	2	0.2	L	Death	Pneumonia		Plasmatherapy/NIV		11750		0.26	99
