# Supplementary material for: D-dimer as a biomarker for assessment of COVID-19 prognosis: D-dimer levels on admission and its role in predicting disease outcome in hospitalized patients with COVID-19
Source: PLoS One. 2021 Aug 26;16(8):e0256744. doi: 10.1371/journal.pone.0256744 (PMC8389366; doi:10.1371/journal.pone.0256744)
Supplement: S3 File — (XLSX) [file pone.0256744.s003.xlsx]

## Sheet: D-dimer
S.No	Age	Sex	Ddimer_admission	Ddimer<1.5?	D-dimer_highest	SPO2_room_air	HospitalStayDuration	Comorbidities_RAW	Comorbidities_boolean	DM	HTN	AFib	CKD	Dyslipidemia	Depression	Hyperthyroidism	Hypothyroidism	COPD	Outcome_RAW	KM_Survival_time	KM_Event
1	57	Female	1.68	D-dimer >=1.5			2	None	Absent	Absent	Absent	Absent	Absent	Absent	Absent	Absent	Absent	Absent	Death	2	Death
2	30	Male	0.91	D-dimer <1.5			9	None	Absent	Absent	Absent	Absent	Absent	Absent	Absent	Absent	Absent	Absent	Discharged	30	Survival
3	46	Male	1.29	D-dimer <1.5		90	11	DM	Present	Present	Absent	Absent	Absent	Absent	Absent	Absent	Absent	Absent	Discharged	30	Survival
4	73	Male	1.8	D-dimer >=1.5	1.8	90	16	None	Absent	Absent	Absent	Absent	Absent	Absent	Absent	Absent	Absent	Absent	Discharged	30	Survival
5	87	Male	0.22	D-dimer <1.5			11	DM, HTN	Present	Present	Present	Absent	Absent	Absent	Absent	Absent	Absent	Absent	Discharged	30	Survival
6	67	Male	0.56	D-dimer <1.5			8	None	Absent	Absent	Absent	Absent	Absent	Absent	Absent	Absent	Absent	Absent	Death	8	Death
7	39	Female	1.3	D-dimer <1.5		93	12	HTN	Present	Absent	Present	Absent	Absent	Absent	Absent	Absent	Absent	Absent	Discharged	30	Survival
8	70	Female	0.08	D-dimer <1.5		87	12	DM, HTN	Present	Present	Present	Absent	Absent	Absent	Absent	Absent	Absent	Absent	Discharged	30	Survival
9	31	Female	1.4	D-dimer <1.5	2.99		12	DM	Present	Present	Absent	Absent	Absent	Absent	Absent	Absent	Absent	Absent	Discharged	30	Survival
10	36	Male	0.72	D-dimer <1.5		83	12	DM	Present	Present	Absent	Absent	Absent	Absent	Absent	Absent	Absent	Absent	Discharged	30	Survival
11	66	Male	0.2	D-dimer <1.5	0.2	75	12	None	Absent	Absent	Absent	Absent	Absent	Absent	Absent	Absent	Absent	Absent	Discharged	30	Survival
12	55	Male	0.16	D-dimer <1.5	0.95	96	6	None	Absent	Absent	Absent	Absent	Absent	Absent	Absent	Absent	Absent	Absent	Discharged	30	Survival
13	58	Female	0.37	D-dimer <1.5		93	8	Hypothyroidism	Present	Absent	Absent	Absent	Absent	Absent	Absent	Absent	Present	Absent	Discharged	30	Survival
14	76	Female	0.25	D-dimer <1.5			15	HTN, hypothyroidism	Present	Absent	Present	Absent	Absent	Absent	Absent	Absent	Present	Absent	Discharged	30	Survival
15	54	Male	0.58	D-dimer <1.5			6	None	Absent	Absent	Absent	Absent	Absent	Absent	Absent	Absent	Absent	Absent	Discharged	30	Survival
16	68	Female	1.52	D-dimer >=1.5		90	10	DM, HTN, Hyperthyroidism	Present	Present	Present	Absent	Absent	Absent	Absent	Present	Absent	Absent	Discharged	30	Survival
17	46	Female	0.57	D-dimer <1.5	3		14	DM, Hypothyroidism	Present	Present	Absent	Absent	Absent	Absent	Absent	Absent	Present	Absent	Discharged	30	Survival
18	47	Male	0.69	D-dimer <1.5		93	12	Anxiety	Present	Absent	Absent	Absent	Absent	Absent	Absent	Absent	Absent	Absent	Discharged	30	Survival
19	64	Male	1	D-dimer <1.5		95	7	HTN	Present	Absent	Present	Absent	Absent	Absent	Absent	Absent	Absent	Absent	Discharged	30	Survival
20	59	Male	0.41	D-dimer <1.5		94	12	Hypothyroidism, Hyperlipidemia	Present	Absent	Absent	Absent	Absent	Absent	Absent	Absent	Present	Absent	Discharged	30	Survival
21	49	Male	3.85	D-dimer >=1.5		54	3	DM	Present	Present	Absent	Absent	Absent	Absent	Absent	Absent	Absent	Absent	Death	3	Death
22	43	Male	0.91	D-dimer <1.5			6	None	Absent	Absent	Absent	Absent	Absent	Absent	Absent	Absent	Absent	Absent	Discharged	30	Survival
23	40	Female	0.19	D-dimer <1.5		94	5	None	Absent	Absent	Absent	Absent	Absent	Absent	Absent	Absent	Absent	Absent	Discharged	30	Survival
24	40	Female	0.76	D-dimer <1.5		94	9	None	Absent	Absent	Absent	Absent	Absent	Absent	Absent	Absent	Absent	Absent	Discharged	30	Survival
25	70	Male	4.99	D-dimer >=1.5			3	DM	Present	Present	Absent	Absent	Absent	Absent	Absent	Absent	Absent	Absent	Death	3	Death
26	63	Male	0.77	D-dimer <1.5			11	HTN	Present	Absent	Present	Absent	Absent	Absent	Absent	Absent	Absent	Absent	Discharged	30	Survival
27	29	Female	0.8	D-dimer <1.5	0.36	94	4	None	Absent	Absent	Absent	Absent	Absent	Absent	Absent	Absent	Absent	Absent	Discharged	30	Survival
28	48	Female	0.17	D-dimer <1.5	0.17	93	13	None	Absent	Absent	Absent	Absent	Absent	Absent	Absent	Absent	Absent	Absent	Discharged	30	Survival
29	29	Male	0.17	D-dimer <1.5	0.17	94	6	None	Absent	Absent	Absent	Absent	Absent	Absent	Absent	Absent	Absent	Absent	Discharged	30	Survival
30	46	Male	0.49	D-dimer <1.5		94	4	None	Absent	Absent	Absent	Absent	Absent	Absent	Absent	Absent	Absent	Absent	Discharged	30	Survival
31	43	Male	0.1	D-dimer <1.5		94	5	None	Absent	Absent	Absent	Absent	Absent	Absent	Absent	Absent	Absent	Absent	Discharged	30	Survival
32	76	Male	0.6	D-dimer <1.5		74	4	None	Absent	Absent	Absent	Absent	Absent	Absent	Absent	Absent	Absent	Absent	Discharged	30	Survival
33	61	Male	2.73	D-dimer >=1.5		88	2	HTN,DM	Present	Present	Present	Absent	Absent	Absent	Absent	Absent	Absent	Absent	Death	2	Death
34	68	Female	8.27	D-dimer >=1.5	10		3	HTN	Present	Absent	Present	Absent	Absent	Absent	Absent	Absent	Absent	Absent	Death	3	Death
35	86	Male	4.13	D-dimer >=1.5	4.13	60	3	HTN	Present	Absent	Present	Absent	Absent	Absent	Absent	Absent	Absent	Absent	Death	3	Death
36	48	Male	0.05	D-dimer <1.5		88	5	None	Absent	Absent	Absent	Absent	Absent	Absent	Absent	Absent	Absent	Absent	Discharged	30	Survival
37	76	Male	0.33	D-dimer <1.5		90	5	HTN	Present	Absent	Present	Absent	Absent	Absent	Absent	Absent	Absent	Absent	Discharged	30	Survival
38	37	Male	0.03	D-dimer <1.5		94	8	HTN	Present	Absent	Present	Absent	Absent	Absent	Absent	Absent	Absent	Absent	Discharged	30	Survival
39	84	Male	0.38	D-dimer <1.5	0.8	84	11	None	Absent	Absent	Absent	Absent	Absent	Absent	Absent	Absent	Absent	Absent	Discharged	30	Survival
40	84	Male	0.72	D-dimer <1.5		89	11	DM, Hypothyroidism, COPD	Present	Present	Absent	Absent	Absent	Absent	Absent	Absent	Present	Present	Discharged	30	Survival
41	49	Female	0.02	D-dimer <1.5		94	5	None	Absent	Absent	Absent	Absent	Absent	Absent	Absent	Absent	Absent	Absent	Discharged	30	Survival
42	57	Male	0.95	D-dimer <1.5		94	11	None	Absent	Absent	Absent	Absent	Absent	Absent	Absent	Absent	Absent	Absent	Discharged	30	Survival
43	33	Male	0.03	D-dimer <1.5	0.03	94	7	None	Absent	Absent	Absent	Absent	Absent	Absent	Absent	Absent	Absent	Absent	Discharged	30	Survival
44	22	Male	0.02	D-dimer <1.5		94	2	None	Absent	Absent	Absent	Absent	Absent	Absent	Absent	Absent	Absent	Absent	Discharged	30	Survival
45	64	Male	1.24	D-dimer <1.5	1.38	93	9	DM	Present	Present	Absent	Absent	Absent	Absent	Absent	Absent	Absent	Absent	Discharged	30	Survival
46	76	Female	4.1	D-dimer >=1.5	5	93	20	DM, Hypothyroidism	Present	Present	Absent	Absent	Absent	Absent	Absent	Absent	Present	Absent	Discharged	30	Survival
47	39	Male	0.03	D-dimer <1.5		94	7	DM, HTN	Present	Present	Present	Absent	Absent	Absent	Absent	Absent	Absent	Absent	Discharged	30	Survival
48	47	Female	0.32	D-dimer <1.5		74	8	DM, HTN	Present	Present	Present	Absent	Absent	Absent	Absent	Absent	Absent	Absent	Discharged	30	Survival
49	65	Female	0.45	D-dimer <1.5		92	2	None	Absent	Absent	Absent	Absent	Absent	Absent	Absent	Absent	Absent	Absent	Discharged	30	Survival
50	61	Male	0.03	D-dimer <1.5		94	5	CAD	Present	Absent	Absent	Absent	Absent	Absent	Absent	Absent	Absent	Absent	Discharged	30	Survival
51	69	Female	0.03	D-dimer <1.5		94	7	DM	Present	Present	Absent	Absent	Absent	Absent	Absent	Absent	Absent	Absent	Discharged	30	Survival
52	51	Male	0.63	D-dimer <1.5			11	None	Absent	Absent	Absent	Absent	Absent	Absent	Absent	Absent	Absent	Absent	Discharged	30	Survival
53	26	Male	0.03	D-dimer <1.5		94	5	None	Absent	Absent	Absent	Absent	Absent	Absent	Absent	Absent	Absent	Absent	Discharged	30	Survival
54	55	Female	0.03	D-dimer <1.5		94	7	DM	Present	Present	Absent	Absent	Absent	Absent	Absent	Absent	Absent	Absent	Discharged	30	Survival
55	47	Female	0.57	D-dimer <1.5		94	1	None	Absent	Absent	Absent	Absent	Absent	Absent	Absent	Absent	Absent	Absent	Discharged	30	Survival
56	30	Female	0.03	D-dimer <1.5		94	8	None	Absent	Absent	Absent	Absent	Absent	Absent	Absent	Absent	Absent	Absent	Discharged	30	Survival
57	75	Female	0.37	D-dimer <1.5	0.37	94	9	DM, HTN	Present	Present	Present	Absent	Absent	Absent	Absent	Absent	Absent	Absent	Discharged	30	Survival
58	55	Female	3.35	D-dimer >=1.5	3.35	92	12	DM	Present	Present	Absent	Absent	Absent	Absent	Absent	Absent	Absent	Absent	Discharged	30	Survival
59	75	Male	0.35	D-dimer <1.5	0.61	92	10	DM, Dyslipidemia	Present	Present	Absent	Absent	Absent	Present	Absent	Absent	Absent	Absent	Discharged	30	Survival
60	93	Male	0.06	D-dimer <1.5		82	1	None	Absent	Absent	Absent	Absent	Absent	Absent	Absent	Absent	Absent	Absent	Discharged	30	Survival
61	57	Female	0.59	D-dimer <1.5		94	13	None	Absent	Absent	Absent	Absent	Absent	Absent	Absent	Absent	Absent	Absent	Discharged	30	Survival
62	43	Female	0.02	D-dimer <1.5	0.15	90	11	None	Absent	Absent	Absent	Absent	Absent	Absent	Absent	Absent	Absent	Absent	Discharged	30	Survival
63	34	Male	0.87	D-dimer <1.5		94	3	None	Absent	Absent	Absent	Absent	Absent	Absent	Absent	Absent	Absent	Absent	Discharged	30	Survival
64	48	Male	0.61	D-dimer <1.5	0.61	89	13	None	Absent	Absent	Absent	Absent	Absent	Absent	Absent	Absent	Absent	Absent	Discharged	30	Survival
65	65	Male	3.2	D-dimer >=1.5	3.2	70	10	DM	Present	Present	Absent	Absent	Absent	Absent	Absent	Absent	Absent	Absent	Discharged	30	Survival
66	63	Male	0.36	D-dimer <1.5	5	74	14	None	Absent	Absent	Absent	Absent	Absent	Absent	Absent	Absent	Absent	Absent	Discharged	30	Survival
67	87	Male	5	D-dimer >=1.5		85	5	DM, HTN	Present	Present	Present	Absent	Absent	Absent	Absent	Absent	Absent	Absent	Discharged	30	Survival
68	65	Male	0.03	D-dimer <1.5	0.04	90	17	DM, HTN	Present	Present	Present	Absent	Absent	Absent	Absent	Absent	Absent	Absent	Discharged	30	Survival
69	51	Male	0.02	D-dimer <1.5	0.27	90	7	DM, HTN, Hypothyroidism	Present	Present	Present	Absent	Absent	Absent	Absent	Absent	Present	Absent	Discharged	30	Survival
70	24	Male	0.24	D-dimer <1.5		88	8	None	Absent	Absent	Absent	Absent	Absent	Absent	Absent	Absent	Absent	Absent	Discharged	30	Survival
71	73	Female	0.38	D-dimer <1.5		80	13	DM	Present	Present	Absent	Absent	Absent	Absent	Absent	Absent	Absent	Absent	Discharged	30	Survival
72	70	Female	5	D-dimer >=1.5	5		3	None	Absent	Absent	Absent	Absent	Absent	Absent	Absent	Absent	Absent	Absent	Death	3	Death
73	66	Female	0.79	D-dimer <1.5		90	3	None	Absent	Absent	Absent	Absent	Absent	Absent	Absent	Absent	Absent	Absent	Death	3	Death
74	39	Female	5	D-dimer >=1.5		91	3	None	Absent	Absent	Absent	Absent	Absent	Absent	Absent	Absent	Absent	Absent	Death	3	Death
75	64	Female	5	D-dimer >=1.5		61	7	None	Absent	Absent	Absent	Absent	Absent	Absent	Absent	Absent	Absent	Absent	Death	7	Death
76	74	Female	0.38	D-dimer <1.5	0.48	65	11	None	Absent	Absent	Absent	Absent	Absent	Absent	Absent	Absent	Absent	Absent	Death	11	Death
77	76	Female	5	D-dimer >=1.5		94	15	DM,HTN	Present	Present	Present	Absent	Absent	Absent	Absent	Absent	Absent	Absent	Discharged	30	Survival
78	69	Female	0.37	D-dimer <1.5	0.37	94	10	Hypothyroidism	Present	Absent	Absent	Absent	Absent	Absent	Absent	Absent	Present	Absent	Discharged	30	Survival
79	36	Male	0.02	D-dimer <1.5	0.36	89	9	HTN	Present	Absent	Present	Absent	Absent	Absent	Absent	Absent	Absent	Absent	Discharged	30	Survival
80	49	Male	0.03	D-dimer <1.5		94	6	None	Absent	Absent	Absent	Absent	Absent	Absent	Absent	Absent	Absent	Absent	Discharged	30	Survival
81	40	Male	0.02	D-dimer <1.5		94	6	HTN	Present	Absent	Present	Absent	Absent	Absent	Absent	Absent	Absent	Absent	Discharged	30	Survival
82	65	Male	5	D-dimer >=1.5		93	7	None	Absent	Absent	Absent	Absent	Absent	Absent	Absent	Absent	Absent	Absent	LAMA	7	Survival
83	46	Female	0.02	D-dimer <1.5		93	5	DM, Hypothyroidism	Present	Present	Absent	Absent	Absent	Absent	Absent	Absent	Present	Absent	Discharged	30	Survival
84	47	Male	0.12	D-dimer <1.5	0.35	82	8	None	Absent	Absent	Absent	Absent	Absent	Absent	Absent	Absent	Absent	Absent	Discharged	30	Survival
85	61	Male	0.36	D-dimer <1.5	0.36	97	9	HTN, DM	Present	Present	Present	Absent	Absent	Absent	Absent	Absent	Absent	Absent	Discharged	30	Survival
86	49	Male	0.29	D-dimer <1.5	0.5	87	9	None	Absent	Absent	Absent	Absent	Absent	Absent	Absent	Absent	Absent	Absent	Discharged	30	Survival
87	63	Male	0.26	D-dimer <1.5		80	6	HTN	Present	Absent	Present	Absent	Absent	Absent	Absent	Absent	Absent	Absent	Discharged	30	Survival
88	67	Female	0.03	D-dimer <1.5		86	6	HTN	Present	Absent	Present	Absent	Absent	Absent	Absent	Absent	Absent	Absent	Discharged	30	Survival
89	57	Male	0.36	D-dimer <1.5		84	12	HTN	Present	Absent	Present	Absent	Absent	Absent	Absent	Absent	Absent	Absent	Discharged	30	Survival
90	44	Male	0.03	D-dimer <1.5		94	8	HTN	Present	Absent	Present	Absent	Absent	Absent	Absent	Absent	Absent	Absent	Discharged	30	Survival
91	55	Female	0.03	D-dimer <1.5		92	10	None	Absent	Absent	Absent	Absent	Absent	Absent	Absent	Absent	Absent	Absent	Discharged	30	Survival
92	75	Male	0.03	D-dimer <1.5		66	13	HTN	Present	Absent	Present	Absent	Absent	Absent	Absent	Absent	Absent	Absent	Discharged	30	Survival
93	66	Male	4.86	D-dimer >=1.5		85	2	HTN	Present	Absent	Present	Absent	Absent	Absent	Absent	Absent	Absent	Absent	Death	2	Death
94	51	Male	5	D-dimer >=1.5		80	3	None	Absent	Absent	Absent	Absent	Absent	Absent	Absent	Absent	Absent	Absent	Death	3	Death
95	49	Female	0.03	D-dimer <1.5		93	10	HTN, hypothyroidism	Present	Absent	Present	Absent	Absent	Absent	Absent	Absent	Present	Absent	Discharged	30	Survival
96	59	Male	0.15	D-dimer <1.5		92	10	HTN	Present	Absent	Present	Absent	Absent	Absent	Absent	Absent	Absent	Absent	Discharged	30	Survival
97	61	Female	0.47	D-dimer <1.5		91	13	HTN,DM	Present	Present	Present	Absent	Absent	Absent	Absent	Absent	Absent	Absent	DOPR	13	Survival
98	51	Male	0.13	D-dimer <1.5		91	6	HTN,DM	Present	Present	Present	Absent	Absent	Absent	Absent	Absent	Absent	Absent	Discharged	30	Survival
99	83	Female	0.32	D-dimer <1.5		94	7	HTN,DM	Present	Present	Present	Absent	Absent	Absent	Absent	Absent	Absent	Absent	Discharged	30	Survival
100	47	Male	0.03	D-dimer <1.5		94	6	Depression	Present	Absent	Absent	Absent	Absent	Absent	Present	Absent	Absent	Absent	Discharged	30	Survival
101	65	Female	1.79	D-dimer >=1.5		88	3	AF with FVR, DM	Present	Present	Absent	Present	Absent	Absent	Absent	Absent	Absent	Absent	Discharged	30	Survival
102	29	Female	2.22	D-dimer >=1.5		99	3	Hypothyroidism	Present	Absent	Absent	Absent	Absent	Absent	Absent	Absent	Present	Absent	Discharged	30	Survival
103	63	Female	3.7	D-dimer >=1.5		60	15	HTN, DM, Dyslipidemia	Present	Present	Present	Absent	Absent	Present	Absent	Absent	Absent	Absent	Discharged	30	Survival
104	50	Male	0.04	D-dimer <1.5		94	4	HTN,DM	Present	Present	Present	Absent	Absent	Absent	Absent	Absent	Absent	Absent	Discharged	30	Survival
105	80	Female	1.52	D-dimer >=1.5		88	16	HTN,COPD,Depression	Present	Absent	Present	Absent	Absent	Absent	Present	Absent	Absent	Present	Death	16	Death
106	64	Male	0.03	D-dimer <1.5		94	11	HTN,DM	Present	Present	Present	Absent	Absent	Absent	Absent	Absent	Absent	Absent	Discharged	30	Survival
107	59	Female	1.34	D-dimer <1.5		80	30	HTN,DM	Present	Present	Present	Absent	Absent	Absent	Absent	Absent	Absent	Absent	Discharged	30	Survival
108	52	Female	1.84	D-dimer >=1.5		80	15	DM, Dyslipidemia	Present	Present	Absent	Absent	Absent	Present	Absent	Absent	Absent	Absent	Discharged	30	Survival
109	65	Male	0.41	D-dimer <1.5		88	11	HTN, Depression	Present	Absent	Present	Absent	Absent	Absent	Present	Absent	Absent	Absent	Discharged	30	Survival
110	71	Male	0.02	D-dimer <1.5		92	13	HTN,DM	Present	Present	Present	Absent	Absent	Absent	Absent	Absent	Absent	Absent	Discharged	30	Survival
111	81	Male	0.55	D-dimer <1.5		90	5	HTN,DM,CKD	Present	Present	Present	Absent	Present	Absent	Absent	Absent	Absent	Absent	Discharged	30	Survival
112	78	Male	0.33	D-dimer <1.5		92	16	HTN	Present	Absent	Present	Absent	Absent	Absent	Absent	Absent	Absent	Absent	Discharged	30	Survival
113	63	Male	0.21	D-dimer <1.5		94	13	HTN,DM	Present	Present	Present	Absent	Absent	Absent	Absent	Absent	Absent	Absent	Discharged	30	Survival
114	49	Female	2.12	D-dimer >=1.5		84	6	None	Absent	Absent	Absent	Absent	Absent	Absent	Absent	Absent	Absent	Absent	Discharged	30	Survival
115	45	Male	2.12	D-dimer >=1.5		92	15	None	Absent	Absent	Absent	Absent	Absent	Absent	Absent	Absent	Absent	Absent	Discharged	30	Survival
116	67	Male	2.01	D-dimer >=1.5		84	23	None	Absent	Absent	Absent	Absent	Absent	Absent	Absent	Absent	Absent	Absent	Discharged	30	Survival
117	66	Male	4.37	D-dimer >=1.5		48	3	None	Absent	Absent	Absent	Absent	Absent	Absent	Absent	Absent	Absent	Absent	Death	3	Death
118	42	Female	2.33	D-dimer >=1.5		95	14	None	Absent	Absent	Absent	Absent	Absent	Absent	Absent	Absent	Absent	Absent	Death	14	Death
119	72	Male	1.11	D-dimer <1.5		88	7	None	Absent	Absent	Absent	Absent	Absent	Absent	Absent	Absent	Absent	Absent	Discharged	30	Survival
120	53	Female	10	D-dimer >=1.5		95	8	None	Absent	Absent	Absent	Absent	Absent	Absent	Absent	Absent	Absent	Absent	Discharged	30	Survival
121	50	Male	0.73	D-dimer <1.5		91	14	None	Absent	Absent	Absent	Absent	Absent	Absent	Absent	Absent	Absent	Absent	Discharged	30	Survival
122	50	Male	1.48	D-dimer <1.5		72	13	None	Absent	Absent	Absent	Absent	Absent	Absent	Absent	Absent	Absent	Absent	Discharged	30	Survival
123	36	Male	0.68	D-dimer <1.5		94	17	None	Absent	Absent	Absent	Absent	Absent	Absent	Absent	Absent	Absent	Absent	Discharged	30	Survival
124	48	Male	5.8	D-dimer >=1.5		78	12	None	Absent	Absent	Absent	Absent	Absent	Absent	Absent	Absent	Absent	Absent	Death	12	Death
125	51	Male	0.77	D-dimer <1.5		91	14	None	Absent	Absent	Absent	Absent	Absent	Absent	Absent	Absent	Absent	Absent	Discharged	30	Survival
126	43	Female	2.66	D-dimer >=1.5		90	12	None	Absent	Absent	Absent	Absent	Absent	Absent	Absent	Absent	Absent	Absent	Discharged	30	Survival
127	51	Male	1.53	D-dimer >=1.5		85	12	None	Absent	Absent	Absent	Absent	Absent	Absent	Absent	Absent	Absent	Absent	Discharged	30	Survival
128	33	Female	0.42	D-dimer <1.5		98	19	None	Absent	Absent	Absent	Absent	Absent	Absent	Absent	Absent	Absent	Absent	Discharged	30	Survival
129	78	Male	1.05	D-dimer <1.5		97	28	None	Absent	Absent	Absent	Absent	Absent	Absent	Absent	Absent	Absent	Absent	Discharged	30	Survival
130	80	Female	0.35	D-dimer <1.5		92	16	None	Absent	Absent	Absent	Absent	Absent	Absent	Absent	Absent	Absent	Absent	Discharged	30	Survival
131	44	Female	0.5	D-dimer <1.5		97	11	None	Absent	Absent	Absent	Absent	Absent	Absent	Absent	Absent	Absent	Absent	Discharged	30	Survival
132	60	Male	10	D-dimer >=1.5		92	9	None	Absent	Absent	Absent	Absent	Absent	Absent	Absent	Absent	Absent	Absent	Discharged	30	Survival
133	31	Female	0.62	D-dimer <1.5		95	10	None	Absent	Absent	Absent	Absent	Absent	Absent	Absent	Absent	Absent	Absent	Discharged	30	Survival
134	38	Male	0.33	D-dimer <1.5		83	12	None	Absent	Absent	Absent	Absent	Absent	Absent	Absent	Absent	Absent	Absent	Discharged	30	Survival
135	46	Male	0.4	D-dimer <1.5		95	10	None	Absent	Absent	Absent	Absent	Absent	Absent	Absent	Absent	Absent	Absent	Discharged	30	Survival
136	50	Female	0.17	D-dimer <1.5		97	10	None	Absent	Absent	Absent	Absent	Absent	Absent	Absent	Absent	Absent	Absent	Discharged	30	Survival
137	88	Male	0.53	D-dimer <1.5		97	6	None	Absent	Absent	Absent	Absent	Absent	Absent	Absent	Absent	Absent	Absent	Death	6	Death
138	60	Male	0.41	D-dimer <1.5		94	4	None	Absent	Absent	Absent	Absent	Absent	Absent	Absent	Absent	Absent	Absent	Discharged	30	Survival
139	65	Male	6.1	D-dimer >=1.5		90	4	None	Absent	Absent	Absent	Absent	Absent	Absent	Absent	Absent	Absent	Absent	Discharged	30	Survival
140	47	Male	1.06	D-dimer <1.5		96	8	None	Absent	Absent	Absent	Absent	Absent	Absent	Absent	Absent	Absent	Absent	Discharged	30	Survival
141	27	Female	0.1	D-dimer <1.5		88	13	None	Absent	Absent	Absent	Absent	Absent	Absent	Absent	Absent	Absent	Absent	Death	13	Death
142	62	Female	1.55	D-dimer >=1.5		57	14	None	Absent	Absent	Absent	Absent	Absent	Absent	Absent	Absent	Absent	Absent	Discharged	30	Survival
143	79	Male	2.9	D-dimer >=1.5		70	5	None	Absent	Absent	Absent	Absent	Absent	Absent	Absent	Absent	Absent	Absent	Death	5	Death
144	60	Female	2.54	D-dimer >=1.5		92	4	None	Absent	Absent	Absent	Absent	Absent	Absent	Absent	Absent	Absent	Absent	Discharged	30	Survival
145	78	Female	10	D-dimer >=1.5		94	12	None	Absent	Absent	Absent	Absent	Absent	Absent	Absent	Absent	Absent	Absent	Discharged	30	Survival
146	75	Male	1.8	D-dimer >=1.5		90	5	None	Absent	Absent	Absent	Absent	Absent	Absent	Absent	Absent	Absent	Absent	Discharged	30	Survival
147	63	Female	0.36	D-dimer <1.5		91	13	None	Absent	Absent	Absent	Absent	Absent	Absent	Absent	Absent	Absent	Absent	Discharged	30	Survival
148	52	Male	0.39	D-dimer <1.5		94	36	None	Absent	Absent	Absent	Absent	Absent	Absent	Absent	Absent	Absent	Absent	Discharged	30	Survival
149	78	Male	0.93	D-dimer <1.5		93	6	None	Absent	Absent	Absent	Absent	Absent	Absent	Absent	Absent	Absent	Absent	Death	6	Death
150	67	Male	0.82	D-dimer <1.5		82	24	None	Absent	Absent	Absent	Absent	Absent	Absent	Absent	Absent	Absent	Absent	Death	24	Death
151	66	Male	3.39	D-dimer >=1.5		75	8	None	Absent	Absent	Absent	Absent	Absent	Absent	Absent	Absent	Absent	Absent	Death	8	Death
152	69	Male	0.64	D-dimer <1.5		80	2	None	Absent	Absent	Absent	Absent	Absent	Absent	Absent	Absent	Absent	Absent	Discharged	30	Survival
153	52	Male	0.35	D-dimer <1.5		53	12	None	Absent	Absent	Absent	Absent	Absent	Absent	Absent	Absent	Absent	Absent	Discharged	30	Survival
154	52	Female	2.03	D-dimer >=1.5		2	7	None	Absent	Absent	Absent	Absent	Absent	Absent	Absent	Absent	Absent	Absent	Discharged	30	Survival
155	80	Female	1.73	D-dimer >=1.5			4	None	Absent	Absent	Absent	Absent	Absent	Absent	Absent	Absent	Absent	Absent	Discharged	30	Survival
156	66	Male	0.44	D-dimer <1.5		94	7	None	Absent	Absent	Absent	Absent	Absent	Absent	Absent	Absent	Absent	Absent	Discharged	30	Survival
157	75	Male	2.61	D-dimer >=1.5		97	3	None	Absent	Absent	Absent	Absent	Absent	Absent	Absent	Absent	Absent	Absent	Discharged	30	Survival
158	58	Male	0.26	D-dimer <1.5		92	9	None	Absent	Absent	Absent	Absent	Absent	Absent	Absent	Absent	Absent	Absent	Discharged	30	Survival
159	25	Female	0.76	D-dimer <1.5		98	7	None	Absent	Absent	Absent	Absent	Absent	Absent	Absent	Absent	Absent	Absent	Discharged	30	Survival
160	48	Male	0.8	D-dimer <1.5	0.8	94	2	DM	Present	Present	Absent	Absent	Absent	Absent	Absent	Absent	Absent	Absent	Death	2	Death
161	63	Female	0.7	D-dimer <1.5	0.7	54	14	DM, HTN	Present	Present	Present	Absent	Absent	Absent	Absent	Absent	Absent	Absent	Death	14	Death
162	82	Female	2.14	D-dimer >=1.5	2.14	92	5	COPD	Present	Absent	Absent	Absent	Absent	Absent	Absent	Absent	Absent	Present	Death	5	Death
163	60	Male	0.8	D-dimer <1.5	1.4	94	12	COPD	Present	Absent	Absent	Absent	Absent	Absent	Absent	Absent	Absent	Present	Discharged	30	Survival
164	75	Male	2	D-dimer >=1.5	2	91	14	DM,HTN	Present	Present	Present	Absent	Absent	Absent	Absent	Absent	Absent	Absent	Death	14	Death
165	48	Male	3	D-dimer >=1.5	3	92	6	DM,HTN,CKD,Hypothyroidism	Present	Present	Present	Absent	Present	Absent	Absent	Absent	Present	Absent	Death	6	Death
166	63	Male	0.4	D-dimer <1.5	0.4	94	18	HTN	Present	Absent	Present	Absent	Absent	Absent	Absent	Absent	Absent	Absent	Discharged	30	Survival
167	86	Female	1.9	D-dimer >=1.5	1.9	91	16	COPD	Present	Absent	Absent	Absent	Absent	Absent	Absent	Absent	Absent	Present	Discharged	30	Survival
168	71	Male	0.6	D-dimer <1.5	1.2	92	12	DM	Present	Present	Absent	Absent	Absent	Absent	Absent	Absent	Absent	Absent	Discharged	30	Survival
169	50	Male	1.6	D-dimer >=1.5	1.6	92	17	None	Absent	Absent	Absent	Absent	Absent	Absent	Absent	Absent	Absent	Absent	Discharged	30	Survival
170	78	Male	0.9	D-dimer <1.5	0.9	94	18	DM	Present	Present	Absent	Absent	Absent	Absent	Absent	Absent	Absent	Absent	Discharged	30	Survival
171	82	Male	0.6	D-dimer <1.5	0.6	91	29	HTN,COPD	Present	Absent	Present	Absent	Absent	Absent	Absent	Absent	Absent	Present	Discharged	30	Survival
172	55	Male	0.6	D-dimer <1.5	0.6	94	9	None	Absent	Absent	Absent	Absent	Absent	Absent	Absent	Absent	Absent	Absent	Discharged	30	Survival
173	56	Male	1.4	D-dimer <1.5	1.4	92	15	None	Absent	Absent	Absent	Absent	Absent	Absent	Absent	Absent	Absent	Absent	Discharged	30	Survival
174	86	Male	2.92	D-dimer >=1.5	2.92	97	5	HTN	Present	Absent	Present	Absent	Absent	Absent	Absent	Absent	Absent	Absent	Death	5	Death
175	46	Male	2.4	D-dimer >=1.5	2.4	90	21	DM, HTN	Present	Present	Present	Absent	Absent	Absent	Absent	Absent	Absent	Absent	Discharged	30	Survival
176	51	Female	3.3	D-dimer >=1.5	3.3	92	48	DM, HTN	Present	Present	Present	Absent	Absent	Absent	Absent	Absent	Absent	Absent	Discharged	30	Survival
177	60	Male	0.2	D-dimer <1.5	0.2	92	12	None	Absent	Absent	Absent	Absent	Absent	Absent	Absent	Absent	Absent	Absent	Death	12	Death
178	56	Female	0.4	D-dimer <1.5	0.4	95	11	HTN, Bronchial Asthma	Present	Absent	Present	Absent	Absent	Absent	Absent	Absent	Absent	Absent	Discharged	30	Survival
179	70	Female	4.8	D-dimer >=1.5	4.8	95	28	AF, COPD	Present	Absent	Absent	Present	Absent	Absent	Absent	Absent	Absent	Present	Discharged	30	Survival
180	74	Male	10	D-dimer >=1.5	>10	96	5	HTN	Present	Absent	Present	Absent	Absent	Absent	Absent	Absent	Absent	Absent	Death	5	Death
181	73	Female	10	D-dimer >=1.5	>10	90	7	DM, HTN	Present	Present	Present	Absent	Absent	Absent	Absent	Absent	Absent	Absent	Death	7	Death
182	78	Male	2.4	D-dimer >=1.5	2.4	91	16	DM, HTN	Present	Present	Present	Absent	Absent	Absent	Absent	Absent	Absent	Absent	Death	16	Death
